# Supplementary material for: A Predator on the Doorstep: Kill Site Selection by a Lone Wolf in a Peri-Urban Park in a Mediterranean Area
Source: Animals (Basel). 2023 Jan 30;13(3):480. doi: 10.3390/ani13030480 (PMC9913258; doi:10.3390/ani13030480)
Supplement: Supplementary file 1 [file animals-13-00480-s001.zip]

Archive with 4 entries (4 files):
- FigureS1-Zoom_on_open_areas_present_in_the_SanRossore_Estate.pdf
- FigureS2_Morphological_traits_used_for_wolf_identifcation.pdf
- VideoS1_Wolf_vs_Fallow_Buck.AVI
- VideoS2_Wolf_vs_Fallow_Fawn.mp4
